# Supplementary material for: Exploring the Use of Cytochrome Oxidase c Subunit 1 (COI) for DNA Barcoding of Free-Living Marine Nematodes
Source: PLoS One. 2010 Oct 28;5(10):e13716. doi: 10.1371/journal.pone.0013716 (PMC2965665; doi:10.1371/journal.pone.0013716)
Supplement: Table S1 — Overview of marine nematode taxa used for barcoding with COI. (Number) corresponds to the numbers mentioned in figures 1 and 2, (n) number of specimens collected for each species, (locations) are Breskens (B), Paulina (P), Zeedorp (Z), Kruispolderhaven (K), Nieuwpoort (N), or permanent lab cultures (C). Locations between brackets indicate where other specimens of the species have been found. (Sequence length) indicates length of the sequences, lengths in bold were amplified with JB2-JB5GED, a dash indicates ambiguous sequences, blank spaces indicates a lack of PCR product to sequence, italic lengths indicate sequences from previous studies. (Accession numbers) provides the accession numbers for I3-M11 and M1-M6, with numbers in bold taken from previous studies. (Indels) presence of indels in the sequence alignment is indicated by x. (0.04 MB XLS) [file pone.0013716.s001.xls]

## Sheet: Sheet1
S1: Overview of marine nematode taxa used for barcoding with COI.
Number	Ordo	Family	genus	species	Voucher	n	Location	I3-M11 partition							M1-M6 partition
								JB3-JB5				JB2-JB5GED
								Sequence length	Accession number	Indels		Accession number		Sequence length	Accession number	Indels
1	Chromadorida	Axonolaimidae	Ascolaimus	sp1	12S12E9	4	B (P)	390		x				546
2	Chromadorida	Axonolaimidae	Odontophora	sp1	5J7E9	1	B	393	FN998918
3	Chromadorida	Comesomatidae	Sabatieria	sp1	3J8E9	1	P	393
4	Chromadorida	Chromadoridae	Chromadorella	filiformis	2J7E9	1	B	393	FN998917
5	Chromadorida	Chromadoridae	Chromadorina/Prochromadorella	sp1	5J13E9	1	K	393	FN998920					-
6	Chromadorida	Chromadoridae	Dichromadora	cfr microdonta	12J11E9	7	Z (K)	393	FN998932					-
7	Chromadorida	Chromadoridae	Dichromadora	cephalata	16J13E9	1	K	393	FN998929
8	Chromadorida	Chromadoridae	Dichromadora	microdonta	6J13E9	1	K	393	FN998927					468 R		x
9	Chromadorida	Chromadoridae	Dichromadora	geophila	7J13E9	1	K	393	FN998928					657	HM627502
10	Chromadorida	Chromadoridae	Hypodontolaimus	schuurmans-stekhoveni	4J13E9	4	K (N)	393	FN998916					-
11	Chromadorida	Chromadoridae	Neochromadora	poecilosomoides	9J11E9	1	Z	393	FN998926					657	HM627504
12	Chromadorida	Cyatholaimidae	Paracanthonchus	sp1	16J11E9	4	Z (P,K)	420	FN998914	x
13	Chromadorida	Cyatholaimidae	Praeacanthonchus	punctatus	17J13E9	5	K	420	FN998915
14	Chromadorida	Desmodoridae	Onyx	sp1	4J12E9	2	N	311				FN998913		-
15	Chromadorida	Diplopeltidae	Araeolaimus	sp1	10J8E9	1	P	393	FN998923					649		x
16	Chromadorida	Diplopeltidae	Diplopeltula	sp1	5J11E9	1	Z	393
17	Chromadorida	Linhomoeidae	Eleutherolaimus	sp1	4J11E9	7	Z (K)	399		x
18	Desmodorida	Microlaimidae	Bolbolaimus	sp1	23J11E9	3	N	367		x				-
19	Desmodorida	Microlaimidae	Microlaimus	sp1	9J12E9	2	N	390		x				-
20	Desmodorida	Monoposthiidae	Monoposthia	costata	21J11E9	6	N	393	FN998922					657	HM627512
21	Enoplida	Enoplidae	Enoplus	sp1	17J11E9	1	Z	393	FN998925					629	HM627509
22	Enoplida	Oncholaimidae	Adoncholaimus	sp1	14J13E9	1	K	-						-
23	Enoplida	Oncholaimidae	Oncholaimellus	sp1	6J8E9	2	P (Z)	393	FN998924					657	HM627501
24	Enoplida	Oncholaimidae	Viscosia	sp1	13J13E9	1	K
25	Enoplida	Phanodermatidae	Crenopharynx	sp1	19J13E9	1	K	288 R
26	Enoplida	Thoracostomopsidae	Enoploides	longispiculosus	9J8E9	5	Z (P)	393	FN998930
27	Enoplida	Thoracostomopsidae	Enoploides	sp1	4J8E9	1	P	393	FN998931
28	Monhysterida	Monhysteridae	Diplolaimella	dievengatensis	4S17E9	3	C	367				AM748759		655	HM627499
29	Monhysterida	Monhysteridae	Diplolaimelloides	oschei	1S17F9	3	C	367				AM748757		618	HM627498
30	Monhysterida	Monhysteridae	Diplolaimelloides	meyli	7S17F9	3	C	367				AM748756
31	Monhysterida	Monhysteridae	Halomonhystera	disjuncta	18S17F9	3	C							578	HM627510
32	Monhysterida	Siphonolaimidae	Southernia	zosterae	19J11E9	1	Z	-						-
33	Monhysterida	Xyalidae	Daptonema	sp3	15J11E9	3	Z	393	FN998911					657	HM627508
34	Monhysterida	Xyalidae	Daptonema	sp1	7J8E9	2	P (B)	393	FN998908					653	HM627513
35	Monhysterida	Xyalidae	Daptonema	psammoides	8J13E9	1	K	366	FN998910	x				-
36	Monhysterida	Xyalidae	Daptonema	sp2	8J7E9	3	B	393	FN998909					657	HM627503
37	Monhysterida	Xyalidae	Theristus	sp1	20J13E9	2	K	393	FN998912					630	HM627511	x
38	Monhysterida	Xyalidae	Trichotheristus	mirabilis	6J7E9	3	B	393	FN998919					657	HM627500
39	Plectida	Plectidae	Plectus	aquatilis	10S17F9	3	C	393	FN998933					657	HM627505
40	Trefusiida	Trefusiidae	Trefusia	sp1	11J13E9	1	K	393	FN998921					657	HM627506
41	Tylenchina	Panagrolaimidae	Panagrolaimus	paetzoldi	13S17F9	5	C	393	FN998934					655	HM627507	x
42	Rhabditida	Rhabditidae	Rhabditis	marina (PmI)				393	AJ867447
43	Rhabditida	Rhabditidae	Rhabditis	marina (PmII)				393	AJ867467
44	Rhabditida	Rhabditidae	Rhabditis	marina (PmIII)				393	AM076819
45	Rhabditida	Rhabditidae	Rhabditis	marina (PmIV)				393	AJ867453
46	Rhabditida	Rhabditidae	Rhabditis	marina (PmV)				393	AM937185
47	Rhabditida	Rhabditidae	Rhabditis	marina (PmVI)				393	AM398826
48	Rhabditida	Rhabditidae	Rhabditis	marina (PmVII)				393	AM937146
49	Rhabditida	Rhabditidae	Rhabditis	marina (PmVIII)				393	AM937173
50	Rhabditida	Rhabditidae	Rhabditis	marina (PmIX)				393	AM398831
51	Rhabditida	Rhabditidae	Rhabditis	marina (PmX)				393	AM398832
52	Enoplida	Leptosomatidae	Thoracostoma	trachygaster (CladeI)				393	FN433783
53	Enoplida	Leptosomatidae	Thoracostoma	trachygaster (CladeII)				393	FN433787
54	Enoplida	Leptosomatidae	Thoracostoma	microbolatum				393	FN433818
55	Enoplida	Leptosomatidae	Pseudocella	sp1				393	FN433829
56	Enoplida	Leptosomatidae	Pseudocella	sp2				393	FN433831
57	Enoplida	Leptosomatidae	Pseudocella	sp3				393	FN433832
58	Enoplida	Leptosomatidae	Deontostoma	sp1				393	FN433822
59	Enoplida	Leptosomatidae	Deontostoma	sp2				393	FN433824
60	Enoplida	Phanodermatidae	Phanoderma	sp1				393	FN433821
61	Monhysterida	Monhysteridae	Halomonhystera	disjuncta (Gd1)				367	AM180357
62	Monhysterida	Monhysteridae	Halomonhystera	disjuncta (Gd2)				367	AM180362
63	Monhysterida	Monhysteridae	Halomonhystera	disjuncta (Gd3)				367	AM900752
64	Monhysterida	Monhysteridae	Halomonhystera	disjuncta (Gd4)				367	AM180367
65	Monhysterida	Monhysteridae	Halomonhystera	disjuncta (Gd5)				367	AM180398
(Number) corresponds to the numbers mentioned in figures 1 and 2, (n) number of specimens collected for each species, (locations) are Breskens (B), Paulina (P), Zeedorp (Z), Kruispolderhaven (K), Nieuwpoort (N), or permanent lab cultures (C). Locations between brackets indicate where other specimens of the species have been found. (Sequence length) indicates length of the sequences, lengths in bo…
